# Supplementary material for: Severe drought exposure in utero associates to children’s epigenetic age acceleration in a global climate change hot spot
Source: Nat Commun. 2024 May 16;15:4140. doi: 10.1038/s41467-024-48426-7 (PMC11099019; doi:10.1038/s41467-024-48426-7)
Supplement: Supplementary file 4 — Source Data [file 41467_2024_48426_MOESM4_ESM.xlsx]

## Sheet: Figure 1
	Figure 1
			Drought-exposed = 1 Drought-unexposed =2	Birth Season	3-month pre-gestation rainfall z-score	1981-2020 Mean Total Rainfall corresponding to 3-months pre-gestation	Standard Deviation for 1981-2020 Mean Total Rainfall corresponding to 3-months pre-gestation	3 months pre-gestation Total Rainfall in mm			Exposure	Birth Season
			2	Wet	-0.567225	183.503	77.6711	139.446				Dry	Wet
			1	Dry	-1.04599	136.639	41.9684	92.7401			Drought-Exposed	-0.9595	-0.8774
			2	Wet	0.873533	200.808	83.6354	273.866			Drought-Unexposed	0.329	0.6034
			2	Dry	-0.13495	5.83356	1.92116	5.5743
			1	Wet	-0.785973	177.635	89.3477	107.41			Excel-derived Figure
			1	Wet	-0.557686	192.512	89.2108	142.761
			2	Wet	-0.0997654	211.004	70.1827	204.002
			1	Dry	-0.94305	128.617	77.7573	55.2883
			1	Wet	-0.441891	197.306	94.2846	155.643
			2	Wet	-0.213828	190.698	71.2202	175.469
			2	Wet	0.296764	141.419	62.6647	160.016
			1	Wet	-0.441891	197.306	94.2846	155.643
			1	Dry	-0.794168	92.836	41.0934	60.201
			2	Dry	0.280674	83.1729	45.3098	95.8902
			1	Wet	-1.03572	172.453	107.339	61.2796
			1	Dry	0.675733	67.807	24.6436	84.4595
			2	Wet	-0.390669	242.383	110.458	199.23
			1	Wet	-0.974661	81.4575	40.5394	41.9453
			2	Wet	0.745029	242.383	110.458	324.678
			1	Dry	-0.468501	108.987	38.9401	90.7437
			1	Dry	-1.17232	40.9487	12.0656	26.8039
			2	Dry	-0.484676	66.6801	22.9474	55.558
			2	Wet	0.231094	158.187	69.6781	174.289
			2	Dry	1.42093	106.076	33.3651	153.486
			1	Dry	-0.468501	108.987	38.9401	90.7437
			2	Wet	0.770569	187.809	57.7702	232.325
			1	Dry	-0.727249	146.84	70.8759	95.2954
			1	Wet	-0.458157	194.213	78.1662	158.401
			2	Wet	0.771874	225.023	103.607	304.994
			1	Dry	-0.812521	89.3179	45.558	52.3011
			2	Dry	0.167936	160.326	97.0189	176.619
			2	Wet	0.20031	187.955	72.3737	202.452
			1	Dry	-0.979946	114.798	43.2437	72.4211
			2	Wet	2.63967	171.957	67.9461	351.312
			1	Wet	-0.829732	79.8188	51.2932	37.2592
			1	Dry	-1.00286	137.191	49.7434	87.3056
			1	Dry	-1.61108	107.789	33.8538	53.2479
			2	Wet	2.46387	150.454	48.0352	268.806
			2	Wet	-0.0228827	216.232	81.2179	214.373
			2	Wet	-0.0251985	208.312	79.4036	206.311
			2	Wet	0.167614	195.136	93.3997	210.791
			1	Dry	-1.25248	46.7637	14.7803	28.2517
			1	Wet	-1.08617	110.113	73.4682	30.3141
			1	Dry	-0.819438	90.4207	55.775	44.7165
			1	Dry	-0.804337	89.8298	51.7756	48.1848
			2	Wet	0.032753	184.07	61.041	186.069
			2	Wet	-0.311674	198.462	70.5557	176.472
			1	Dry	-0.0819839	35.9993	16.4682	34.6492
			1	Dry	-1.4264	17.2544	5.89126	8.85115
			1	Wet	-1.19881	186.718	96.1517	71.4507
			1	Wet	-1.07577	98.8386	64.9886	28.9261
			2	Wet	0.771874	225.023	103.607	304.994
			2	Wet	1.95764	171.862	105.093	377.595
			1	Wet	-0.81998	140.885	64.5187	87.9807
			2	Wet	-0.630386	183.018	72.8061	137.122
			1	Wet	-0.720493	190.263	79.3212	133.113
			1	Wet	-1.03375	140.237	58.5814	79.6786
			2	Wet	-0.605117	110.802	39.6474	86.8103
			2	Dry	2.08044	118.973	35.692	193.228
			2	Dry	0.162289	113.188	31.7503	118.341
			2	Wet	2.40678	173.947	71.9762	347.178
			1	Wet	-0.523398	179.484	81.5024	136.826
			2	Wet	1.34431	203.328	99.9605	337.706
			1	Wet	-1.17169	183.004	88.0912	79.7883
			2	Dry	0.209263	9.68661	4.09004	10.5425
			1	Wet	0.254945	49.976	31.7011	58.058
			2	Wet	1.3538	229.102	122.009	394.278
			2	Wet	0.076399	277.852	135.405	288.197
			2	Wet	-0.180454	159.368	96.9434	141.875
			2	Wet	1.48214	184.756	54.4903	265.519
			1	Wet	-1.24409	113.601	62.6139	35.7034
			1	Dry	-2.42971	4.70704	1.24231	1.6886
			1	Wet	-0.99442	89.6025	58.7834	31.1471
			2	Dry	-0.76973	15.048	8.4393	8.552
			1	Wet	-1.23245	111.017	48.619	51.096
			2	Dry	-0.338062	4.52774	1.14281	4.1414
			2	Dry	0.550486	15.048	8.4393	19.6937
			2	Wet	3.25476	59.2494	25.5501	142.409
			2	Dry	-0.13495	5.83356	1.92116	5.5743
			1	Wet	-0.772809	129.386	81.9894	66.024
			1	Dry	-1.52373	44.2064	16.5823	18.9396
			2	Wet	2.27483	129.386	81.9894	315.898
			2	Wet	0.0160592	171.751	74.7947	172.952
			1	Dry	-1.00286	137.191	49.7434	87.3056
			1	Wet	-0.858518	72.3831	42.3318	36.0405
			2	Wet	-0.94424	207.651	106.375	107.208
			2	Wet	1.95764	171.862	105.093	377.595
			2	Wet	1.92336	68.4561	43.386	151.903
			1	Dry	0.563582	63.4401	33.9231	82.5586
			1	Wet	-1.07788	151.507	71.2598	74.6975
			2	Wet	1.07274	134.933	50.3292	188.924
			1	Wet	-0.554895	189.297	56.2057	158.109
			1	Dry	-1.08161	83.0249	38.8754	40.9768
			2	Wet	1.57682	195.778	61.1383	292.182
			2	Wet	-0.238975	240.747	89.2029	219.429
			1	Dry	-1.04599	136.639	41.9684	92.7401
			1	Dry	-1.7088	114.89	35.5744	54.1004
			2	Wet	0.49217	225.023	103.607	276.015
			2	Wet	-0.0313218	132.819	50.0076	131.253
			1	Wet	-0.953267	126.572	79.9784	50.3308
			1	Wet	-1.22606	184.756	54.4903	117.948
			2	Wet	0.00426669	165.225	47.7852	165.429
			1	Wet	-1.17735	183.084	54.5433	118.867
			1	Dry	-0.646549	134.852	63.5914	93.7373
			2	Wet	-0.483582	199.37	76.8076	162.227
			2	Dry	0.997759	133.988	40.3948	174.293
			1	Dry	-1.88669	132.346	41.6851	53.699
			2	Wet	-0.141698	192.206	57.6735	184.034
			1	Wet	-0.582473	201.239	82.3034	153.299
			2	Wet	-1.32838	140.237	58.5814	62.4188
			1	Wet	-0.785973	177.635	89.3477	107.41
			2	Wet	1.56305	125.1	46.594	197.929
			1	Wet	-0.566386	200.024	82.2813	153.421
			2	Wet	1.44036	165.225	47.7852	234.053
			1	Wet	-0.491877	190.698	71.2202	155.666
			1	Dry	-0.828442	131.242	83.2883	62.2428
			2	Dry	-1.22288	144.001	47.933	85.3845
			2	Wet	0.173405	155.984	59.6499	166.328
			1	Dry	-0.929318	81.64	47.1989	37.7772
			1	Dry	-0.457885	144.001	47.933	122.053
			2	Dry	-0.870397	59.3987	20.143	41.8663
			2	Wet	1.99007	216.68	80.6832	377.246
			1	Wet	-0.912252	220.592	106.357	123.568
			1	Wet	-1.29049	200.226	63.512	118.264
			2	Dry	-0.296875	160.326	97.0189	131.524
			1	Dry	-0.592097	98.8735	44.3219	72.6306
			2	Wet	1.29428	199.37	76.8076	298.78
			2	Dry	-1.20548	83.0249	38.8754	36.1612
			1	Dry	-1.66677	110.193	34.0696	53.4072
			1	Wet	-1.23249	170.106	88.4881	61.0451
			2	Dry	-0.0775179	90.4207	55.775	86.0971
			1	Wet	-1.07511	211.18	91.3665	112.951
			1	Wet	-0.618207	162.522	61.8884	124.262
			2	Wet	-0.277674	141.283	74.6777	120.546
			1	Dry	-1.67922	37.199	10.0553	20.3139
			1	Wet	-1.05231	186.9	85.6999	96.7176
			2	Wet	-0.976793	80.6071	40.8765	40.6792
			1	Dry	-0.755264	105.766	55.262	64.0282
			2	Dry	-0.547434	76.2626	40.8111	53.9212
			2	Wet	-0.597601	140.63	43.1672	114.834
			1	Wet	-0.751701	222.068	93.3919	151.865
			2	Wet	2.40678	173.947	71.9762	347.178
			2	Wet	0.076399	277.852	135.405	288.197
			1	Wet	-1.11419	168.672	77.0999	82.7677
			1	Wet	-1.19881	186.718	96.1517	71.4507
			2	Dry	-0.133345	46.1991	12.4515	44.5388
			1	Wet	-1.07478	126.219	43.9552	78.9766
			2	Wet	2.98211	144.136	65.8992	340.654
			1	Wet	-0.911734	136.878	82.7812	61.4037
			2	Dry	-0.484676	66.6801	22.9474	55.558
			2	Wet	-0.62713	183.503	77.6711	134.793
			1	Wet	-0.717235	149.215	55.0895	109.703
			2	Wet	0.177247	192.035	89.192	207.844
			2	Wet	-0.310112	204.544	75.3893	181.165
			1	Dry	-0.929929	95.6298	38.0983	60.201
			1	Dry	-1.57033	109.01	32.1744	58.4858
			1	Dry	-0.819438	90.4207	55.775	44.7165
			2	Wet	0.273331	210.967	77.8926	232.257
			1	Dry	0.0568138	30.1831	13.8862	30.972
			1	Dry	-1.51424	130.952	47.2455	59.4104
			1	Wet	-0.751701	222.068	93.3919	151.865
			1	Dry	-1.61108	107.789	33.8538	53.2479
			2	Dry	1.76184	107.789	33.8538	167.434
			1	Dry	-1.00382	160.326	97.0189	62.937
			2	Wet	0.231519	201.239	82.3034	220.293
			2	Wet	1.40399	201.239	82.3034	316.792
			1	Dry	-0.828442	131.242	83.2883	62.2428
			2	Dry	0.860865	149.052	53.1681	194.822
			2	Wet	1.94167	188.09	66.8093	317.811
			1	Dry	-0.404984	138.354	46.8284	119.389
			2	Wet	0.107478	150.347	50.1466	155.736
			1	Dry	-1.05947	97.2106	60.1834	33.4479
			1	Dry	-0.801038	107.36	35.8599	78.6351
			1	Dry	-0.990027	133.988	40.3948	93.9964
			2	Dry	-0.405439	102.485	50.8438	81.8708
			2	Wet	0.149199	187.955	72.3737	198.753
			2	Wet	1.99378	149.665	41.9802	233.364
			1	Wet	-1.14762	189.552	102.906	71.4546
			2	Wet	-0.16587	177.789	99.4722	161.29
			2	Wet	1.92935	190.652	57.9957	302.546
			1	Wet	-1.03347	188.878	73.942	112.461
			2	Dry	0.506823	137.191	49.7434	162.403
			2	Dry	-0.860166	131.242	83.2883	59.6006
			2	Dry	-1.22273	134.852	63.5914	57.0972
			2	Wet	-0.868807	225.867	94.9299	143.391
			1	Dry	-1.20722	128.948	43.5026	76.4305
			1	Dry	-1.20722	128.948	43.5026	76.4305
			2	Wet	3.07661	75.0265	35.2765	183.559
			1	Dry	-0.915045	145.203	89.9034	62.937
			2	Dry	0.133778	125.294	47.2353	131.613
			1	Dry	-0.457885	144.001	47.933	122.053
			2	Dry	0.123053	163.695	58.9027	170.944
			1	Dry	-0.672484	132.204	42.1359	103.868
			1	Dry	-0.6537	172.335	105.075	103.647
			2	Wet	1.52896	212.714	73.3294	324.832
			2	Wet	-0.720548	188.878	73.942	135.6
			1	Dry	-0.454721	25.8322	9.66116	21.4391
			2	Dry	0.920423	116.841	34.9596	149.018
			1	Dry	-1.17602	91.9894	36.4061	49.175
			1	Dry	-0.875094	178.102	82.6837	105.746
			2	Wet	0.342364	167.73	48.7521	184.421
			1	Dry	-1.55312	122.903	33.5417	70.8085
			1	Dry	-1.79256	118.97	33.429	59.0468
			2	Wet	0.09836	180.458	56.7198	186.036
			2	Wet	1.54372	201.595	69.4259	308.769
			1	Dry	-0.845798	143.964	50.105	101.585
			2	Wet	-1.05638	186.9	85.6999	96.3689
			2	Wet	0.875701	196.906	85.4926	271.772
			2	Wet	1.52896	212.714	73.3294	324.832
			2	Wet	-0.79292	226.981	94.1389	152.337
			2	Wet	-0.260881	201.261	71.0549	182.724
			1	Wet	-0.937066	212.346	79.4421	137.903
			2	Wet	0.248209	154.001	55.3729	167.745

## Sheet: Figure 3
	Figure 3
			Drought-Exposed vs Drought-Unexposed	Livestock Deaths	Food insecurity	Feared husband	Hazardous Livestock Work	Intimate Partner Violence	Water Insecurity	Too weak to work	Forced to work too hard by husband	Denied food by husband
			Drought-exposed	61	60	53	42	28	17	15	13	12
			Drought-unexposed	5	6	40	6	23	2	5	8	12

## Sheet: Figure 4, Table 2
	Figure 4 and Table 2
			Age(Years)	PedBE	Wu	Horvath	Skin&Blood	Hannum	PhenoAge	GrimAge2	DNAmTL	EAAPedBE	EAAWu	EAAHorvath	EAASkin&Blood	EAAHannum	EAAPhenoAge	EAAGrimAge2	EAADNAmTL	DunedinPACE	DunedinPoAm38
			6.26027	6.934	5.70391	6.16322	2.74978	17.0166	-8.31432	30.3146	7.23402	-0.0955136	-0.285271	-1.75563	-0.975195	-0.985481	-4.2202	-1.73185	0.0494411	1.19254	1.13226
			8.19178	8.03138	8.20085	7.08658	4.096	26.4105	0.131889	39.513	6.58665	0.0944106	1.09497	-2.80726	-0.850561	7.06572	0.96929	6.50291	-0.611208	1.47108	1.11658
			5.34521	6.93779	5.1234	6.80765	2.714	12.3144	-6.44947	25.1461	7.38901	0.33818	-0.336724	-0.175539	-0.432243	-5.05154	-0.81245	-6.44383	0.210727	1.20402	1.15436
			6.18082	6.82744	6.16017	7.4944	4.05817	17.5635	-5.70493	30.6451	7.38982	-0.164755	0.216927	-0.343213	0.383442	-0.383321	-1.47684	-1.36175	0.205784	1.31068	1.13598
			8.44384	8.79313	7.68468	11.2899	5.79132	17.5265	0.0101506	33.436	7.26337	0.737744	0.433067	1.13837	0.685354	-1.99347	0.422561	0.300167	0.0637768	1.33419	1.21681
			8.38904	8.94585	8.50159	13.2606	5.84631	22.371	7.47654	37.2689	6.84362	0.916212	1.28165	3.16501	0.774991	2.88913	7.98134	4.16041	-0.355598	1.34024	1.15874
			4.13425	6.63367	3.3198	6.18572	2.52389	13.8223	-14.3573	28.0527	7.37247	0.602987	-1.4402	0.440757	0.143514	-2.7019	-6.67853	-2.93306	0.202512	1.21189	1.14766
			8.52603	8.76727	6.18599	9.42275	5.57306	17.4223	-6.11403	31.0758	7.20469	0.673268	-1.11315	-0.812864	0.415106	-2.15481	-5.8402	-2.10102	0.00452849	1.20477	1.15517
			8.76164	7.86074	6.97512	11.1811	5.9745	16.9726	-1.54741	35.9396	7.23663	-0.343958	-0.460236	0.704574	0.667534	-2.76837	-1.67085	2.64515	0.0348456	1.40631	1.23387
			4.25479	5.54172	5.26781	5.96935	2.10338	15.8198	-13.8838	31.4784	7.26694	-0.545596	0.438117	0.101121	-0.353239	-0.788121	-6.4082	0.432453	0.0961531	1.33406	1.133
			4.71781	5.41957	5.8656	5.42554	1.70498	11.549	-9.98525	28.4439	7.20525	-0.885274	0.768209	-0.916123	-1.04447	-5.38083	-3.29037	-2.83297	0.0312826	1.35186	1.17813
			8.76438	8.82693	7.23791	11.4891	4.96804	22.7856	0.753816	33.3116	6.8317	0.620948	-0.199031	1.0098	-0.340655	3.04275	0.625749	0.0158548	-0.370102	1.17925	1.10085
			8.60548	9.49541	7.74437	14.1714	4.86872	23.8037	16.2505	37.1617	6.42167	1.36408	0.3993	3.85455	-0.339486	4.17136	16.3903	3.94519	-0.779041	1.45151	1.09184
			3.61918	6.49526	3.28748	7.12427	2.24822	15.5458	-7.20477	26.9637	7.40191	0.706567	-1.17473	1.90597	0.193595	-0.6203	1.34251	-3.76513	0.235493	1.28968	1.11032
			8.46575	8.15868	8.06421	12.8257	5.85111	20.8367	4.15341	30.8242	7.4451	0.0929988	0.799923	2.65176	0.731276	1.30145	4.52886	-2.32256	0.245352	1.25752	1.23152
			7.93151	8.23996	4.24076	7.66572	4.53133	20.9083	-9.09807	34.9258	7.11298	0.425274	-2.71465	-1.962	-0.250619	1.74442	-7.82182	2.0456	-0.0830908	1.45601	1.16692
			3.30411	6.52504	1.41408	5.00082	2.34566	15.9152	-10.7947	28.8737	7.43045	0.884373	-2.86598	0.104679	0.490304	-0.0318837	-1.71622	-1.69793	0.266199	1.381	1.30025
			8.64932	8.00961	6.10093	9.45624	4.74647	19.6814	1.68344	35.1102	7.33819	-0.142308	-1.26948	-0.905443	-0.489452	0.0185783	1.74939	1.87185	0.137183	1.26756	1.2014
			5.30685	6.66604	4.46538	6.1631	3.14414	11.3265	-16.1004	27.5732	7.77561	0.0844577	-0.972568	-0.780868	0.0221492	-6.01278	-10.3987	-3.99759	0.597587	1.22859	1.30891
			8.70411	8.59518	7.45038	11.6608	5.87373	22.3017	-4.63003	31.7129	7.48104	0.417514	0.0482819	1.24306	0.60315	2.60078	-4.65647	-1.55281	0.279657	1.28038	1.2138
			8.03836	6.86904	6.11221	5.84801	3.02675	12.3086	-4.88929	26.6709	7.48605	-0.995845	-0.904979	-3.88895	-1.82277	-6.92951	-3.7932	-6.26269	0.289245	1.05222	1.15985
			4.14521	5.50087	5.8746	8.09309	2.53989	22.8249	3.34139	33.3314	7.03147	-0.534961	1.10826	2.33692	0.152583	6.29312	11.0017	2.3402	-0.138558	1.45585	1.14393
			1.81285	4.24125	3.54136	4.09134	0.734203	15.498	-12.4991	31.2352	7.13022	-0.698803	0.123489	0.720041	-0.17801	0.58754	-0.906107	1.40755	-0.0237655	1.58132	1.0704
			5.99314	6.87907	8.43266	11.176	4.36184	21.2725	-0.704243	33.052	7.02316	-0.024948	2.59792	3.53034	0.805811	3.45608	3.84029	1.13885	-0.159578	1.3985	1.15373
			8.70959	8.8359	5.94291	7.87256	4.46248	18.9669	-2.46125	32.6037	7.23384	0.655663	-1.46236	-2.55075	-0.811566	-0.737825	-2.49693	-0.664718	0.0324148	1.36375	1.20521
			5.05753	5.97804	5.89511	6.22996	2.48038	19.8179	0.284445	38.7448	6.90058	-0.486414	0.601307	-0.459075	-0.483934	2.65186	6.40651	7.29844	-0.275728	1.58085	1.14849
			8.53425	9.18324	7.79914	15.0152	5.53965	18.3183	-2.4145	34.0703	7.42218	1.08537	0.495252	4.77121	0.376498	-1.26458	-2.15454	0.889346	0.221959	1.30507	1.18437
			8.29863	7.60107	8.3527	15.0384	6.14264	19.1069	1.09709	30.9528	7.41736	-0.386095	1.18504	5.03533	1.12851	-0.31215	1.75433	-2.11063	0.218766	1.14536	1.21722
			4.35616	5.41551	6.21377	5.36849	2.46658	21.4421	-8.68691	35.2076	7.03758	-0.71943	1.32547	-0.603387	-0.054154	4.76371	-1.38227	4.11115	-0.133905	1.63394	1.13596
			8.58356	8.25275	8.04693	7.69269	6.16544	24.079	-0.314981	33.9825	7.50836	0.131715	0.714531	-2.60176	0.971101	4.46187	-0.138163	0.776969	0.307807	1.29487	1.10026
			2.45205	4.77327	4.10381	3.98718	1.544	13.9654	-18.3272	27.8054	7.04595	-0.467098	0.316373	-0.0377205	0.227518	-1.38934	-7.81203	-2.34113	-0.112437	1.42867	1.19809
			2.83562	5.24397	4.14347	2.72184	1.20314	18.0886	-9.57853	36.5075	6.84833	-0.176598	0.134276	-1.69526	-0.355924	2.46717	0.289918	6.1696	-0.312697	1.66894	1.14417
			8.6274	8.86424	7.99235	11.1828	5.58624	21.7692	0.107696	34.0974	7.20403	0.722616	0.634604	0.843565	0.364179	2.12157	0.210602	0.869954	0.00316972	1.1812	1.11579
			5.72007	6.93772	5.63757	5.68105	2.20632	15.1452	-17.4176	27.1964	7.28646	0.161994	-0.0392814	-1.68544	-1.17701	-2.48139	-12.4126	-4.58057	0.105601	1.2582	1.09602
			8.52877	8.32922	7.23341	10.6714	5.00118	18.3556	6.56176	33.4484	7.34048	0.233932	-0.0673063	0.432965	-0.158499	-1.22348	6.83097	0.270156	0.140303	1.27359	1.18002
			8.66575	8.92252	9.54645	9.95748	5.68293	18.2559	-4.29429	31.8007	7.35611	0.762871	2.16653	-0.421013	0.436604	-1.41838	-4.25606	-1.44585	0.154987	1.08719	1.13423
			8.03836	7.29023	7.17399	13.9771	5.51826	20.3994	-0.185885	32.2396	7.43262	-0.574658	0.156806	4.2401	0.668732	1.16123	0.910205	-0.693927	0.235815	1.14196	1.2601
			5.93587	7.00722	8.22237	12.3771	4.58338	16.8031	-8.20833	31.1086	7.64125	0.130115	2.42075	4.78996	1.06357	-0.973488	-3.56723	-0.776022	0.458903	1.24571	1.20327
			3.75068	5.689	3.53821	7.57186	2.69252	17.715	-5.65708	27.8122	7.39454	-0.161483	-1.00003	2.2191	0.554729	1.45745	2.66847	-2.98216	0.227226	1.21907	1.17572
			3.74521	5.69747	3.84308	6.18661	2.30973	13.4478	-3.89446	28.4195	7.53483	-0.150437	-0.691999	0.839447	0.175398	-2.80592	4.44032	-2.37214	0.367554	1.36401	1.24273
			5.43288	5.257	5.68613	4.01527	2.51203	25.2262	-4.52569	38.886	6.59435	-1.38379	0.175323	-3.05756	-0.689668	7.79925	0.963509	7.25237	-0.584538	1.54635	0.985294
			8.11507	6.80312	8.40764	15.4014	6.59306	19.1594	7.48674	33.8511	7.22303	-1.0978	1.3461	5.58604	1.69502	-0.132045	8.45349	0.879245	0.0256914	1.22536	1.25712
			8.52055	7.44287	5.99652	9.95355	4.37776	12.8761	1.1255	31.5148	7.70703	-0.648552	-1.29945	-0.276468	-0.776729	-6.69726	1.40856	-1.65931	0.506908	1.18162	1.1763
			8.53699	7.99016	5.86545	11.4685	5.02808	23.702	3.30891	37.4897	6.92668	-0.108994	-1.44002	1.2217	-0.136806	4.11727	3.56426	4.30735	-0.273553	1.47189	1.14494
			8.54521	8.44828	7.23834	8.7357	5.07874	25.2458	5.15959	37.8467	6.58858	0.345267	-0.071886	-1.51952	-0.0913425	5.65533	5.40108	4.66032	-0.611712	1.6639	1.15925
			2.79452	3.99111	5.69895	3.49639	1.35314	21.9324	-2.44146	35.5188	6.48783	-1.41015	1.71352	-0.878688	-0.17993	6.33956	7.49628	5.2014	-0.672912	1.64274	1.08263
			3.78904	6.86257	6.2097	10.3276	4.63822	20.5249	1.74536	35.9705	7.24046	0.994076	1.64928	4.93563	2.47617	4.24073	10.0062	5.15698	0.0728763	1.4481	1.23626
			8.03288	7.1467	8.19765	11.2337	4.99761	17.0497	7.62526	33.7664	7.4777	-0.715607	1.18364	1.50235	0.151552	-2.18461	8.73059	0.835554	0.280926	1.34691	1.32335
			8.09863	8.69648	8.5839	10.4244	5.3816	17.7879	-1.86525	33.2122	7.08437	0.803272	1.53187	0.625847	0.493951	-1.49215	-0.870784	0.248626	-0.112853	1.34306	1.13399
			8.41918	7.96702	6.41511	8.56702	4.96035	16.1479	-0.350739	29.8962	7.20652	-0.0767782	-0.822251	-1.55934	-0.130029	-3.35496	0.103246	-3.22739	0.00709036	1.19598	1.21998
			8.49863	7.64852	8.30655	13.1955	6.40459	20.4776	4.12218	37.2851	7.53737	-0.432608	1.02325	2.98789	1.26396	0.91948	4.4422	4.12191	0.337398	1.31078	1.28775
			4.36712	5.8797	4.34343	3.95618	2.12027	17.7328	-6.92556	29.1525	7.25363	-0.260387	-0.55121	-2.0269	-0.407389	1.0467	0.360605	-1.94948	0.0820676	1.31508	1.14929
			5.91694	7.83649	7.01732	5.82752	3.98108	22.0316	-3.16589	32.7346	7.2157	0.968271	1.22664	-1.74027	0.473242	4.26814	1.50712	0.859454	0.0334865	1.4622	1.17812
			8.34247	8.88859	7.23833	7.77679	4.20638	24.0982	3.17859	42.7206	6.79433	0.880825	0.0453253	-2.27114	-0.835474	4.64866	3.76192	9.63531	-0.40457	1.50272	1.11589
			3.87671	7.8418	5.84493	6.01518	3.34737	17.308	-11.8936	26.2687	7.31604	1.93211	1.23382	0.533551	1.12987	0.962844	-3.78051	-4.58858	0.14786	1.29869	1.08485
			8.24932	6.54318	6.51733	14.0838	4.42505	18.9872	5.03004	28.7516	7.55541	-1.42082	-0.62182	4.13117	-0.557892	-0.397628	5.77043	-4.28715	0.357147	1.23337	1.25981
			8.23836	7.05941	7.34944	10.315	5.66773	18.9413	-0.932174	32.7597	7.37536	-0.899435	0.216627	0.373544	0.691712	-0.435884	-0.173304	-0.273585	0.177174	1.2757	1.28793
			2.64658	6.51553	0.505983	2.9666	1.97815	11.9864	-20.8271	26.2085	7.53373	1.18378	-3.39391	-1.2572	0.538643	-3.50362	-10.6399	-4.03508	0.374008	1.18759	1.08775
			5.9823	6.84407	6.69132	11.2032	3.58402	23.9638	4.03672	40.1196	6.53613	-0.0548551	0.862856	3.56855	0.0348399	6.15496	8.59952	8.21181	-0.646538	1.57174	1.12709
			5	6.86981	5.45536	7.0743	3.18196	20.9273	-3.27075	29.8914	6.95419	0.432388	0.194815	0.444094	0.254033	3.80127	2.94832	-1.5263	-0.221721	1.32732	1.05099
			5.88141	5.48352	4.43173	4.81589	2.18658	16.4579	-5.01755	35.0638	7.12423	-1.36801	-1.33841	-2.71557	-1.29879	-1.28078	-0.284633	3.20634	-0.0577402	1.45773	1.08401
			9.09041	7.0411	8.92343	12.5967	5.90299	17.7765	4.15909	29.0919	7.42086	-1.31805	1.29799	1.78401	0.388097	-2.19303	3.48131	-4.36653	0.216813	1.08296	1.16552
			4.8	7.5385	6.11119	6.03211	2.28606	11.9664	-9.3819	28.3536	7.32648	1.19504	0.96628	-0.393599	-0.515376	-5.02061	-2.82561	-2.96431	0.151945	1.29376	1.14189
			8.7589	10.158	6.89344	10.5096	5.18883	23.243	0.574074	32.9428	6.94558	1.95461	-0.540331	0.0358603	-0.116405	3.50397	0.455246	-0.350277	-0.256184	1.36056	1.13822
			3.44932	6.47519	4.38764	7.23023	2.36917	16.1682	-9.96327	33.5078	7.03408	0.766296	0.0236337	2.18562	0.421979	0.120191	-1.12959	2.86379	-0.131161	1.40398	1.2103
			8.38356	8.90482	7.82605	9.85458	6.77669	19.7657	-1.97645	31.7511	7.1957	0.877747	0.609282	-0.23536	1.70884	0.28761	-1.46241	-1.35463	-0.00348409	1.20006	1.11244
			6.19452	6.23545	4.6305	5.75196	2.42459	14.7547	-2.7231	31.8062	7.31066	-0.763176	-1.32066	-2.09966	-1.25881	-3.20169	1.48189	-0.207457	0.126533	1.28529	1.15165
			5.4274	6.45579	5.81869	7.84768	2.86486	18.2629	-1.14279	33.1865	7.04506	-0.182434	0.31105	0.780449	-0.333365	0.839814	4.35565	1.55556	-0.133794	1.47428	1.17533
			4.28219	5.82011	3.6263	3.9131	1.36024	13.9492	-16.3541	28.6024	7.14857	-0.280081	-1.21924	-1.98314	-1.11371	-2.67778	-8.92468	-2.45715	-0.0224086	1.4102	1.14149
			6.41918	6.53235	5.32303	5.00906	3.05425	17.4046	-15.0728	31.4875	7.25531	-0.571822	-0.758019	-3.07227	-0.771228	-0.707956	-11.2466	-0.638198	0.0696351	1.28623	1.01217
			8.66849	8.30005	6.59388	7.26866	4.14533	20.6156	7.41733	34.0684	6.98977	0.139113	-0.787621	-3.11263	-1.10273	0.939409	7.45095	0.820496	-0.211374	1.48078	1.11674
			8.50411	7.61597	7.36713	9.43012	4.53189	15.5808	-8.24631	29.0906	7.44054	-0.467731	0.0806657	-0.783086	-0.612199	-3.98112	-7.93552	-4.07529	0.240531	1.27913	1.18712
			8.93151	8.37721	7.57085	8.52414	4.23646	21.5579	-1.6973	34.4324	6.86045	0.0927084	0.0372831	-2.12608	-1.17793	1.69884	-2.10715	1.05329	-0.342497	1.5455	1.15195
			6.43562	6.40152	4.80023	9.09468	3.46631	14.1199	-3.87834	29.1259	7.34946	-0.710381	-1.29032	0.996535	-0.369568	-4.00413	-0.0798606	-3.00803	0.163674	1.28111	1.21085
			9.04658	7.27216	9.33555	14.7697	5.45525	17.6513	-3.4024	33.2816	7.47167	-1.0664	1.73546	4.00178	-0.0319191	-2.28772	-4.00627	-0.154972	0.267924	1.19247	1.22994
			6.48767	7.63681	7.31672	9.1636	3.40218	18.6897	-7.41784	31.8345	7.0542	0.500457	1.19608	1.01223	-0.466616	0.529483	-3.70714	-0.325361	-0.131942	1.31591	1.11161
			4.41644	6.53152	4.29879	5.75853	3.08234	12.5494	-3.11254	26.9747	7.38407	0.368262	-0.62436	-0.274982	0.523495	-4.17097	4.09048	-4.15182	0.212176	1.28118	1.20277
			5.94136	6.9097	7.52742	8.68731	5.04529	16.4967	0.514615	29.2966	7.42434	0.0300166	1.72262	1.09455	1.52201	-1.2837	5.14646	-2.59075	0.241958	1.32658	1.17751
			6.53699	6.9211	7.88724	10.4872	4.52485	16.2397	4.76181	30.6843	7.5763	-0.238425	1.73808	2.28538	0.624865	-1.95471	8.38936	-1.50024	0.389817	1.22738	1.25592
			8.89589	8.43336	6.08044	9.12172	5.7098	17.9525	-6.312	28.2603	7.20565	0.165596	-1.43253	-1.49208	0.317926	-1.88179	-6.6618	-5.10108	0.0029448	1.24453	1.19818
			8.55068	9.39809	7.30085	8.85685	5.38199	20.8978	-2.61805	33.305	7.02557	1.29251	-0.0125439	-1.40398	0.208447	1.30353	-2.38579	0.115876	-0.174757	1.2946	1.03828
			4.91233	7.27072	7.67282	11.0019	5.37902	17.3358	-6.11981	26.3351	7.5693	0.874484	2.46296	4.46136	2.50655	0.270696	0.247086	-5.03889	0.393995	1.22516	1.20931
			5.28219	5.65551	6.06745	7.51168	3.38524	14.2284	1.66948	29.4449	7.44333	-0.914487	0.643758	0.592927	0.278846	-3.09381	7.41275	-2.11362	0.265474	1.334	1.24608
			9.08493	8.20356	4.39362	10.6382	5.35386	19.2666	2.4969	27.944	7.29016	-0.153023	-3.22864	-0.168939	-0.157566	-0.699113	1.82836	-5.51165	0.0861513	1.08898	1.14337
			8.96986	7.3551	6.76078	9.50448	5.10806	15.3131	-0.814332	25.7958	7.52828	-0.947423	-0.794961	-1.18496	-0.330593	-4.57256	-1.28886	-7.60246	0.325061	1.1201	1.18816
			6.81644	7.14558	5.71758	7.6784	4.04498	16.9488	-7.59547	29.1911	7.27256	-0.14523	-0.593143	-0.809143	-0.0317471	-1.43991	-4.4391	-3.13286	0.0841588	1.29929	1.16302
			6.27397	7.85307	3.88685	6.82805	3.44169	16.8174	-5.53161	33.2573	7.14995	0.817115	-2.11024	-1.10481	-0.291956	-1.19424	-1.46059	1.20397	-0.0347199	1.43494	1.19201
			6.36164	7.29431	8.33216	7.62753	4.16719	16.4561	-3.83371	26.441	7.35907	0.217162	2.28438	-0.394981	0.378097	-1.61644	0.0894891	-5.65605	0.173793	1.188	1.13718
			7.99178	8.41921	7.75867	13.0276	5.48887	18.1333	-2.86408	32.1138	7.16769	0.576203	0.768416	3.33826	0.668803	-1.07243	-1.68946	-0.796534	-0.0287928	1.2467	1.19937
			8.70137	8.19576	7.06437	8.62277	5.2436	14.7311	-3.71794	32.3038	7.50122	0.0193814	-0.336134	-1.79214	-0.025249	-4.96794	-3.73976	-0.960517	0.299852	1.17596	1.13779
			6.08219	7.2084	4.13428	7.62557	3.3379	17.0795	-3.65824	30.878	7.02752	0.262548	-1.75194	-0.111194	-0.274451	-0.798793	0.736141	-1.07965	-0.155833	1.21486	1.19498
			8.5863	7.04099	6.50724	11.5947	4.77655	16.5087	-7.93451	30.6909	7.44942	-1.08133	-0.826746	1.29746	-0.419527	-3.11033	-7.76231	-2.51605	0.248846	1.25146	1.30052
			9.07671	8.12376	10.1746	12.3089	8.12772	22.6702	8.58214	40.13	7.15938	-0.22896	2.55712	1.5102	2.62149	2.71023	7.92746	6.67843	-0.0445678	1.28785	1.10368
			6.62571	6.79613	4.28249	5.92277	3.56558	14.3386	-5.22541	40.1268	7.43248	-0.405082	-1.91797	-2.36975	-0.390521	-3.91757	-1.74746	7.89798	0.245389	1.4125	1.08515
			3.81918	6.20379	3.03208	3.06352	2.13614	12.6606	-15.4741	28.3898	7.3797	0.321134	-1.54576	-2.35928	-0.0449736	-3.64459	-7.26402	-2.4388	0.211914	1.29626	1.10955
			8.6411	8.06603	5.61091	8.59864	4.64544	18.2429	-1.64563	30.3663	7.41403	-0.0820285	-1.75475	-1.75463	-0.585286	-1.41429	-1.56583	-2.86794	0.213075	1.2012	1.26944
			8.55068	7.79768	7.41486	9.19303	5.52591	20.5343	-8.23733	31.8336	7.21956	-0.307906	0.101474	-1.0678	0.352367	0.939976	-8.00508	-1.35557	0.0192326	1.13444	1.18218
			5.83562	6.85397	7.44874	7.48781	3.43495	19.7994	-9.21483	33.598	7.25235	0.0239614	1.70508	0.00317653	-0.0214557	2.09255	-4.40469	1.76339	0.0706897	1.22254	1.11694
			4.19452	5.30985	5.76123	5.60565	1.42645	17.7598	13.7527	37.5582	6.52166	-0.749147	0.966385	-0.200949	-0.992052	1.19371	21.3299	6.54238	-0.648711	1.51369	1.05884
			8.51781	9.30886	6.64512	11.8298	4.81781	23.2973	5.59081	36.7718	6.72345	1.21872	-0.649259	1.60257	-0.334948	3.72584	5.87849	3.59901	-0.476657	1.50374	1.02439
			8.47671	7.42197	7.88336	8.05808	4.27011	21.447	17.3874	34.9087	7.04567	-0.64886	0.612734	-2.12711	-0.856651	1.90417	17.7443	1.75642	-0.15415	1.43774	1.11844
			4.36164	6.19496	4.04356	5.87312	2.23212	21.2859	9.05545	34.2387	6.97317	0.05744	-0.847909	-0.10436	-0.292076	4.60362	16.3509	3.13946	-0.198346	1.56768	1.09787
			8.45753	7.97268	8.56006	10.7033	3.56145	22.8686	-0.991706	35.959	6.83931	-0.0891451	1.30053	0.537705	-1.55318	3.3391	-0.602393	2.8163	-0.360376	1.44634	1.19931
			8.9726	7.69447	6.61879	9.73847	4.53585	25.4539	5.93644	34.4411	6.86284	-0.60934	-0.938534	-0.953778	-0.904535	5.56626	5.45729	1.0415	-0.340398	1.41394	1.20098
			6.71859	7.46164	6.665	6.96723	3.58885	22.4444	-5.86702	36.0146	6.80089	0.216803	0.410847	-1.42025	-0.425985	4.12375	-2.54566	3.73946	-0.386842	1.44219	1.09056
			3.44658	5.72639	3.62371	6.19734	1.7634	17.7398	-12.5621	32.9866	6.9765	0.0187912	-0.738708	1.15553	-0.182062	1.69367	-3.72382	2.34393	-0.188724	1.3807	1.07501
			8.56712	8.18959	7.25033	9.11851	5.84769	22.3137	-0.986586	31.1221	7.20336	0.0762844	-0.0725606	-1.15913	0.663751	2.70803	-0.782051	-2.07522	0.00291543	1.16078	1.14572
			3.52055	5.56384	3.78263	5.12985	2.02518	15.7501	-16.2266	27.6046	7.32716	-0.178516	-0.622561	0.0123972	0.0329357	-0.347468	-7.51302	-3.07496	0.161429	1.34121	1.19432
			8.29315	7.89614	6.55884	8.67192	5.48297	17.0784	-1.26144	33.1295	7.21289	-0.0884545	-0.605655	-1.32558	0.472302	-2.33688	-0.594958	0.0688535	0.0143273	1.21529	1.25865
			4.23014	5.85384	3.82179	5.53661	2.11517	16.3141	-4.74182	35.2156	6.97823	-0.221896	-0.993647	-0.306407	-0.325855	-0.276765	2.77532	4.18195	-0.192386	1.40722	1.10767
			8.87671	8.29844	8.72121	9.79812	5.05382	23.7365	5.39428	37.2101	6.89471	0.0396783	1.21933	-0.796081	-0.325921	3.91561	5.07682	3.85825	-0.307862	1.39505	1.18291
			6.18035	6.50993	5.83665	7.14525	3.46004	15.527	-9.9779	29.3486	7.465	-0.48204	-0.106316	-0.691877	-0.214392	-2.41951	-5.74902	-2.65794	0.280967	1.12152	1.07167
			8.77534	7.04623	8.25295	10.861	5.98863	21.0194	5.82376	32.6013	7.302	-1.1649	0.809675	0.370434	0.672998	1.26892	5.67722	-0.699978	0.10012	1.1443	1.28339
			6.36888	6.78949	5.87147	10.0909	4.38432	19.8168	-1.00253	30.2205	7.27626	-0.291059	-0.180496	2.06098	0.59065	1.73918	2.90846	-1.88017	0.0909296	1.17536	1.14844
			8.70137	6.82564	7.26476	11.9657	5.67057	18.3764	1.36503	27.53	7.59234	-1.35074	-0.135754	1.55084	0.401727	-1.32265	1.34321	-5.73434	0.390977	1.00895	1.18543
			8.96712	7.96465	7.74114	14.1626	5.14921	22.9633	3.92211	35.1947	7.12323	-0.336586	0.186988	3.47597	-0.287713	3.07949	3.45221	1.79776	-0.0799639	1.23248	1.16043
			3.66301	6.03448	3.19225	4.35824	2.04809	15.1822	-10.9497	26.5829	7.23052	0.225191	-1.29531	-0.904886	-0.0342626	-1.0144	-2.47636	-4.16778	0.063808	1.33303	1.14607
			4.25753	6.50175	4.93173	5.58256	2.34583	19.7736	-8.37107	34.0015	6.92709	0.413142	0.100454	-0.288462	-0.11252	3.16376	-0.900123	2.95419	-0.243712	1.506	1.17764
			9.04384	8.92946	8.75935	9.17431	4.98812	19.0505	-1.26791	31.4702	7.17022	0.592185	1.16084	-1.59077	-0.49732	-0.886657	-1.86716	-1.965	-0.0335003	1.26617	1.26561
			9.18082	8.03413	6.95903	9.36522	5.34561	18.5162	-2.16446	36.5629	7.3177	-0.3675	-0.718679	-1.53993	-0.226466	-1.51614	-2.99469	3.05941	0.113035	1.3721	1.28562
			4.17534	5.82562	2.85336	4.32978	2.46236	11.7293	-10.739	27.1821	7.29774	-0.224366	-1.9304	-1.45721	0.0559865	-4.8234	-3.12945	-3.82415	0.127501	1.22212	1.11095
			6.82119	8.1062	6.35148	8.30189	3.76699	20.6249	-2.6723	35.9871	6.84918	0.81315	0.0380089	-0.190511	-0.312738	2.23286	0.476054	3.66084	-0.339258	1.47881	1.09664
			8.44658	9.01666	7.81135	9.81317	5.2535	20.9273	-0.0335826	36.4283	7.2115	0.959983	0.55815	-0.341205	0.145803	1.40535	0.374208	3.29112	0.0118891	1.25973	1.12426
			8.15068	9.75871	6.43497	11.8321	5.47111	27.064	5.06184	37.5375	6.66996	1.84105	-0.647162	1.98031	0.550546	7.74776	5.96853	4.54794	-0.527623	1.54578	1.14473
			6.45479	8.71446	5.92106	6.07319	4.63618	18.2032	-4.98924	37.0578	6.95764	1.59355	-0.180577	-2.04456	0.788181	0.0659199	-1.22311	4.91434	-0.228279	1.39678	1.2223
			9.60548	6.91769	6.69267	12.4253	5.19978	17.4601	-4.66637	33.3034	7.43213	-1.68345	-1.23056	1.08597	-0.640873	-2.86746	-6.21261	-0.411978	0.224539	1.11689	1.1909
			6.28767	7.12665	5.22549	8.00721	4.02524	16.0269	-8.49024	26.0586	7.39828	0.0842587	-0.77953	0.0603461	0.282931	-1.99427	-4.44232	-6.00152	0.213517	1.08209	1.23193
			6.60805	7.62404	8.09968	10.0262	4.64089	14.0341	-7.33136	30.7611	7.40076	0.431136	1.90944	1.75171	0.695959	-4.20979	-3.82362	-1.45885	0.213786	1.31111	1.21112
			9.08767	8.65572	8.15963	10.9222	7.01587	23.366	0.563644	36.5428	6.97045	0.297851	0.535779	0.112258	1.50271	3.39843	-0.109518	3.08572	-0.233578	1.35924	1.10791
			9.43014	7.67206	9.47874	13.7334	6.55242	17.5976	5.86426	34.3891	7.30202	-0.846699	1.65689	2.57328	0.822666	-2.60806	4.61367	0.761189	0.0956414	1.28862	1.2362
			5.53699	6.95996	4.58591	8.42687	3.6463	14.4471	-5.32356	32.2154	7.45664	0.270253	-0.985093	1.24759	0.378763	-3.0522	-0.00990465	0.529843	0.277041	1.27561	1.17815
			8.67397	8.52392	6.61955	10.9135	5.64309	18.929	-5.12964	30.4681	7.41314	0.360415	-0.765116	0.526615	0.391569	-0.751011	-5.10526	-2.78256	0.211963	1.13354	1.1781
			9.11507	9.22028	6.31905	9.38542	6.92459	19.9874	-4.98111	36.3793	7.29709	0.849542	-1.32064	-1.4525	1.3941	0.00080563	-5.70047	2.9086	0.0928814	1.26359	1.22033
			2.93151	5.80831	1.80324	5.76867	2.09877	12.4515	-5.08936	27.0701	7.42146	0.342692	-2.26139	1.25353	0.479062	-3.23653	4.61741	-3.31558	0.259774	1.38552	1.28526
			8.11781	9.60077	9.22276	11.5768	5.61429	20.5293	1.57456	34.2684	6.88783	1.69855	2.15964	1.75856	0.714511	1.23594	2.53669	1.29525	-0.309528	1.28602	1.0926
			8.4	8.54218	5.49933	7.75276	5.63727	20.5023	-4.34926	28.0838	6.99354	0.507392	-1.72694	-2.35399	0.559027	1.0128	-3.86294	-5.03015	-0.205752	1.20504	1.09376
			6.63288	7.57149	7.38245	6.54296	3.73873	21.8435	0.744691	35.7713	6.64181	0.366917	1.17785	-1.75688	-0.221902	3.5824	4.21056	3.53892	-0.54533	1.51813	0.987766
			8.58082	7.23582	6.41571	7.60273	4.00491	13.0824	-4.31356	27.7687	7.25257	-0.883926	-0.915108	-2.68892	-1.1877	-6.53289	-4.13212	-5.4355	0.052036	1.08808	1.21935
			3.96986	5.66999	3.05028	3.62187	1.88756	9.4971	-21.0371	23.6645	7.53436	-0.283461	-1.61468	-1.95501	-0.388855	-6.9128	-13.0811	-7.23921	0.365532	1.14768	1.18225
			4.01096	6.27544	4.80945	4.96187	2.12086	18.8363	-9.49462	29.0087	7.19738	0.302683	0.120727	-0.657027	-0.181543	2.39779	-1.60792	-1.91551	0.0282716	1.45749	1.20167
			8.3863	8.30064	5.86641	9.14693	4.69774	17.6491	-9.1713	38.2418	7.04002	0.272289	-1.35194	-0.945819	-0.371838	-1.83096	-8.66188	5.13465	-0.159178	1.46302	1.17567
			5.87867	6.27797	6.44585	6.92705	4.25522	15.3698	-5.51787	30.187	7.60885	-0.572267	0.677298	-0.601612	0.771584	-2.367	-0.780335	-1.66905	0.4269	1.17024	1.20056
			5.41644	7.98789	6.77776	8.7497	2.86994	19.4786	-5.37599	30.228	7.05969	1.35482	1.27645	1.69368	-0.321357	2.06312	0.140929	-1.39741	-0.119081	1.36051	1.167
			8.26027	7.8478	6.46583	9.33435	4.01871	17.5556	-5.12446	29.5281	7.37386	-0.121348	-0.679657	-0.62953	-0.971169	-1.83679	-4.40255	-3.51621	0.17553	1.29816	1.03793
			8.47945	7.49758	6.22415	9.14656	4.89335	18.7568	-1.5447	29.1703	7.53912	-0.574543	-1.04806	-1.04143	-0.235146	-0.787957	-1.19234	-3.9833	0.339274	1.0841	1.09661
			4.01096	5.50001	6.3669	5.39417	2.36797	12.2549	-13.3116	24.6803	7.31871	-0.472752	1.67818	-0.224732	0.0655671	-4.18355	-5.42486	-6.24398	0.149603	1.29292	1.12976
			8.61918	7.4577	6.81947	6.8598	5.3266	17.2422	-0.135516	31.3521	7.27682	-0.680059	-0.533523	-3.47107	0.109738	-2.39975	-0.0187513	-1.8712	0.0760203	1.24897	1.15282
			5.82106	6.93378	5.29093	4.34255	4.02602	15.6169	-14.793	25.1753	7.45233	0.110608	-0.444316	-3.12721	0.578812	-2.07985	-9.95831	-6.65207	0.270771	1.25498	1.13282
			8.53973	8.52129	6.71468	7.37245	5.31565	19.3524	-1.62309	35.1065	6.99487	0.420854	-0.592371	-2.87717	0.149035	-0.234299	-1.37236	1.92279	-0.205383	1.28716	1.1252
			4.17808	6.32884	4.76834	7.01257	2.60474	17.7136	-1.63796	29.2409	6.98277	0.277567	-0.0170063	1.22278	0.196636	1.15893	5.96695	-1.76676	-0.187492	1.3468	1.00095
			4.31233	5.69874	4.67342	5.33972	2.07985	17.7735	-6.1646	36.1116	7.0481	-0.415607	-0.189541	-0.587339	-0.413154	1.12553	1.21395	5.03701	-0.123081	1.5218	1.14967
			8.68767	7.22812	5.93309	6.52161	3.12346	16.6806	-0.502894	33.3286	7.31431	-0.941825	-1.4595	-3.87929	-2.13672	-3.00892	-0.501615	0.0711037	0.113032	1.3156	1.16335
			5.41918	5.93344	5.25832	6.17297	3.31827	18.29	-15.7369	33.9314	7.38053	-0.700918	-0.24457	-0.885857	0.125244	0.872635	-10.2246	2.30457	0.201736	1.33591	1.11953
			3.8137	5.81435	4.12865	5.10685	2.65642	14.8039	-6.82436	32.7192	7.27346	-0.0657288	-0.446028	-0.310345	0.478771	-1.49744	1.39494	1.8934	0.105713	1.43593	1.22209
			8.66575	7.55212	8.62098	13.2842	4.66746	20.0885	1.58818	28.6717	7.29534	-0.607525	1.24106	2.90571	-0.578863	0.414178	1.62642	-4.57487	0.0942187	1.30245	1.18436
			8.01918	8.36461	9.02533	9.88403	5.10726	17.9205	-5.76362	36.5148	7.55645	0.508732	2.01923	0.166669	0.269868	-1.3043	-4.63519	3.59085	0.359773	1.25833	1.25194
			8.6	8.27935	7.22882	9.44192	4.00782	17.3045	-7.81131	28.2672	7.39884	0.150591	-0.113081	-0.869336	-1.19691	-2.32411	-7.66221	-4.94651	0.19817	1.06218	1.13148
			3.88219	5.91088	4.93546	5.26078	1.98184	15.088	-7.05568	29.7889	7.3282	-0.00138556	0.321182	-0.22645	-0.239128	-1.26095	1.04813	-1.07114	0.159975	1.47739	1.15929
			8.04658	7.54717	5.68954	8.42509	4.05781	20.6277	-5.51184	35.124	7.12891	-0.321574	-1.3324	-1.32028	-0.796909	1.38386	-4.4296	2.18636	-0.0679589	1.4675	1.19832
			8.10137	5.91844	6.55762	10.9316	3.80513	21.4113	2.40843	33.6485	7.43942	-1.97605	-0.495992	1.13025	-1.08425	2.12935	3.39828	0.683502	0.242174	1.34627	1.28783
			8.29315	7.72077	6.68939	9.80262	4.54843	21.3089	1.75537	36.3892	6.89316	-0.263825	-0.475102	-0.194881	-0.462241	1.89368	2.42186	3.32852	-0.305396	1.4744	1.10918
			8.12055	8.33522	5.98703	10.9545	4.82502	18.0814	-4.78682	30.6504	7.18474	0.431721	-1.07768	1.13346	-0.0764829	-1.21388	-3.82931	-2.32413	-0.0126339	1.23182	1.1714
			6.03562	6.32333	2.84426	8.49955	3.33136	16.5614	-0.611791	31.3026	7.54689	-0.600637	-3.01503	0.810409	-0.251537	-1.28449	3.86113	-0.631753	0.363857	1.26109	1.19771
			8.50137	7.42275	5.08753	6.65992	4.22249	15.3943	-6.6928	29.3808	7.0796	-0.659663	-2.19735	-3.55049	-0.919869	-4.16569	-6.37739	-3.78372	-0.120391	1.09545	1.07971
			4.31233	6.19332	4.55992	6.48567	3.47345	11.4772	-7.44923	26.3994	7.49187	0.0789715	-0.303042	0.558615	0.980445	-5.1708	-0.0706748	-4.6752	0.320693	1.11318	1.29727
			5.24932	6.87873	4.77314	7.06529	2.58497	16.0927	-6.5121	29.5056	7.37434	0.324177	-0.63154	0.180154	-0.500634	-1.20662	-0.713394	-2.03649	0.196712	1.32601	1.15357
			8.44658	8.19216	6.7122	7.73982	5.40946	31.0212	9.20475	48.24	6.12575	0.135488	-0.540994	-2.41456	0.301755	11.4993	9.61254	15.1028	-1.07387	1.78236	1.10287
			5.73659	5.99334	5.82431	12.5986	3.79443	16.3781	2.3438	27.2711	7.47176	-0.790142	0.137904	5.21522	0.400651	-1.25994	7.32091	-4.51405	0.290785	1.30117	1.31761
			5.75562	8.24651	4.86988	5.4869	3.42622	15.1431	-6.39232	29.0631	7.15676	1.45408	-0.827525	-1.91593	0.0204047	-2.50817	-1.4473	-2.73156	-0.0243461	1.25852	1.21682
			8.19178	7.74551	8.03929	11.9802	5.64814	17.1526	1.69802	31.0639	7.26051	-0.191457	0.9334	2.08639	0.701578	-2.1922	2.53542	-1.94617	0.0626469	1.30032	1.18629
			3.89315	5.334	4.95904	6.34205	2.41405	17.0994	-3.242	30.8276	7.07739	-0.58341	0.338431	0.843615	0.186148	0.742784	4.84333	-0.0378853	-0.0909067	1.37853	1.09465
			8.58082	8.88849	9.13302	13.8584	6.40774	22.3128	3.98906	34.2431	6.96278	0.768745	1.8022	3.5668	1.21513	2.69753	4.1705	1.0389	-0.237759	1.23445	1.24622
			8.63836	8.91208	7.29157	10.9286	4.67687	15.3119	1.67975	27.27	7.3039	0.765306	-0.07251	0.57814	-0.552128	-4.34335	1.76418	-5.96286	0.102967	1.12555	1.20388
			7.99726	8.06027	9.44371	9.13525	4.6951	25.28	3.27579	37.2097	6.98695	0.214691	2.45028	-0.559699	-0.128439	6.07039	4.44117	4.29663	-0.209573	1.54365	1.13411
			4.56164	6.65382	5.066	5.41582	2.23005	19.7728	-1.09005	35.5286	6.83636	0.422341	0.0588934	-0.766162	-0.420631	2.95148	5.86814	4.32959	-0.336539	1.62345	1.08806
			4.83014	6.10588	5.99256	5.21395	2.76093	17.6773	-3.25698	31.2528	7.13449	-0.251742	0.83023	-1.24257	-0.0595591	0.669385	3.2485	-0.0801489	-0.0402558	1.36581	1.20289
			5.97693	6.90413	6.71891	5.84656	2.81804	25.8159	11.9936	44.2501	6.38311	0.00772758	0.893551	-1.78257	-0.727742	8.0108	16.5655	12.3451	-0.799522	1.50627	1.03457
			8.40822	8.29847	6.54746	10.3334	4.49574	17.1552	-1.93812	30.4951	7.30009	0.259821	-0.683566	0.21829	-0.587708	-2.34003	-1.46566	-2.62296	0.10074	1.20101	1.18322
			5.4411	6.95647	6.96534	5.50752	3.35114	14.5564	-9.1267	26.413	7.40312	0.31181	1.44978	-1.57372	0.144252	-2.87625	-3.65136	-5.22479	0.224171	1.28798	1.19711
			5.91681	7.39332	6.02914	8.29139	3.3059	13.0081	-4.61496	27.5897	7.20367	0.525165	0.238538	0.723735	-0.201854	-4.75519	0.0582693	-4.28537	0.0214538	1.28485	1.20659
			8.26849	7.46986	5.71036	8.09312	5.43975	17.0791	-2.76979	31.9138	7.35087	-0.50315	-1.43988	-1.87917	0.444675	-2.31898	-2.06174	-1.13458	0.152483	1.18738	1.21856
			3.64932	6.21649	3.54143	4.86781	1.90532	8.70687	-14.3752	29.0888	7.71607	0.413634	-0.938208	-0.381301	-0.168368	-7.4802	-5.87878	-1.65499	0.549445	1.15705	1.0988
			5.44384	6.78423	7.35343	7.55788	3.02145	22.9076	4.7008	39.3208	6.80352	0.138289	1.83628	0.473849	-0.187174	5.47302	10.1715	7.68166	-0.37544	1.61197	1.12715
			5.5726	6.30743	6.55874	7.70401	3.31978	14.7713	-3.99136	28.1189	7.21358	-0.39901	0.967146	0.488314	0.0297196	-2.75274	1.26225	-3.58451	0.0337273	1.33789	1.14552
			6.30411	6.33955	4.90271	8.20982	3.88013	14.0518	-6.17097	32.3048	7.56807	-0.710562	-1.11181	0.246146	0.127431	-3.98073	-2.15076	0.236431	0.383193	1.37035	1.30185
			8.11233	7.29881	7.07229	8.47005	3.34678	16.6096	-8.13268	32.3659	7.12945	-0.600825	0.0123341	-1.34255	-1.54953	-2.67993	-7.16132	-0.60451	-0.0678661	1.13612	1.14535
			8.10685	8.12067	8.77243	7.10453	5.28717	16.8704	-12.187	36.3724	7.31063	0.223602	1.71565	-2.70247	0.394332	-2.41535	-11.2064	3.40467	0.113356	1.32677	1.20822
			5.98251	6.70873	6.28244	7.34532	3.53001	15.071	-17.7508	29.6647	7.24029	-0.190289	0.453855	-0.289508	-0.0193	-2.73796	-13.1883	-2.24318	0.0576209	1.27169	1.12632
			8.46301	9.10961	5.54661	11.8562	5.30574	15.4634	1.13978	33.3199	7.18554	1.04521	-1.71609	1.685	0.187644	-4.06994	1.51985	0.174469	-0.0141924	1.28995	1.2085
			4.6411	6.25371	5.35169	6.95305	2.09835	17.1153	2.5325	35.8352	6.63434	-0.0150984	0.298649	0.689823	-0.602581	0.238798	9.35672	4.59659	-0.539105	1.55805	1.06241
			8.16986	7.97005	7.64576	8.84224	6.78422	19.1464	0.980051	36.4465	7.22468	0.0433789	0.552544	-1.02919	1.85152	-0.183137	1.85441	3.44734	0.0269678	1.38412	1.28479
			2.76712	4.07273	5.11838	3.22167	0.996415	17.5645	-9.59065	35.6708	6.96552	-1.31566	1.14879	-1.12539	-0.519329	1.99069	0.393286	5.36715	-0.195037	1.57416	1.14488
			7.94795	8.06833	7.38546	8.35395	4.55606	25.8962	-2.26637	37.9012	6.62264	0.245918	0.420549	-1.29057	-0.236282	6.72087	-1.01784	5.01278	-0.573544	1.36887	1.05509
			8.60822	8.22947	7.11056	10.2997	5.06231	18.1411	0.804617	32.2753	7.11608	0.0968517	-0.236092	-0.0199863	-0.147627	-1.4932	0.93986	-0.942542	-0.0846507	1.14457	1.11182
			5.78029	6.95944	6.86423	5.46755	3.35735	16.7977	-7.45832	28.3493	7.21391	0.155427	1.15256	-1.96052	-0.0640667	-0.870753	-2.5549	-3.45769	0.0326335	1.2869	1.14661
			4.28767	5.62316	5.18911	5.71897	2.18329	22.7322	-2.56598	35.3802	6.73867	-0.479605	0.340401	-0.182871	-0.29412	6.10133	4.85415	4.31791	-0.43234	1.55724	1.10208
			8.05479	7.61257	3.84589	6.10768	3.52045	15.1878	-12.067	31.8133	7.24232	-0.260035	-3.1808	-3.6461	-1.33947	-4.06174	-10.9986	-1.12843	0.0453952	1.10067	1.14502
			5.09041	7.16549	5.50108	8.22608	3.09709	19.4189	-9.05016	30.6506	7.23223	0.685587	0.188268	1.50343	0.111984	2.23002	-2.98353	-0.812246	0.0557011	1.32318	1.08607
			8.66849	7.93983	6.59582	10.8097	4.87692	17.5079	3.0641	29.3169	7.37079	-0.221108	-0.785682	0.428391	-0.371132	-2.16829	3.09771	-3.93106	0.169651	1.24672	1.12975
			8.50685	8.4755	8.40652	14.663	5.83087	21.489	-1.85023	29.2139	7.48416	0.390507	1.11848	4.44704	0.685045	1.92517	-1.54407	-3.95339	0.284126	1.17755	1.09164
			4.93699	6.35803	6.3853	7.05935	2.64847	19.464	-0.578637	30.8384	7.04476	-0.0497891	1.16119	0.493577	-0.239602	2.38182	5.74668	-0.547816	-0.130722	1.40511	1.12125
			8.06301	7.25344	7.74192	8.64635	4.49162	22.9956	1.98176	31.9525	6.90037	-0.623028	0.71048	-1.11583	-0.3735	3.74035	3.03628	-0.99334	-0.296604	1.34009	1.12028
			8.06849	7.82232	5.39397	8.2135	5.28459	17.0322	-2.74066	32.031	7.35652	-0.0567284	-1.64063	-1.55428	0.416009	-2.22691	-1.69538	-0.917568	0.159503	1.1008	1.09639
			4.93151	5.77294	4.34662	4.96633	2.1051	17.9196	-11.4084	32.7235	7.14359	-0.632303	-0.874321	-1.59384	-0.7795	0.841174	-5.07385	1.33999	-0.0318543	1.48963	1.14729
			5.75569	6.68545	6.86719	7.39788	3.01178	13.8509	-8.83396	25.989	7.52254	-0.107004	1.16974	-0.00502906	-0.394074	-3.80041	-3.88907	-5.80576	0.341432	1.24067	1.21205
			8.69863	7.5855	7.00388	9.73872	4.13383	15.2073	-2.38226	33.4506	7.55195	-0.58959	-0.395042	-0.673388	-1.13329	-4.48979	-2.39946	0.187637	0.350606	1.31862	1.30031
			6.34247	7.14533	6.56233	7.33858	3.5341	21.5037	-6.24875	32.6441	7.18948	0.0771932	0.525638	-0.664313	-0.242867	3.44447	-2.29321	0.556637	0.00433239	1.30126	1.08583
			5.3589	6.71248	5.01102	6.733	3.07974	17.7352	-7.52487	36.7605	7.14988	0.106433	-0.457022	-0.264195	-0.0751722	0.359686	-1.91095	5.16372	-0.0285028	1.54344	1.1795
			5.78028	6.65569	5.52383	7.21641	3.87652	19.0424	0.0389704	31.2416	7.05457	-0.14832	-0.187838	-0.211647	0.45511	1.37393	4.94241	-0.565412	-0.126705	1.35034	1.12412
			6.44932	8.19281	6.33022	10.6394	4.21258	18.8491	-7.64207	32.9059	7.09918	1.07448	0.231747	2.52721	0.36804	0.715629	-3.8667	0.765166	-0.0866942	1.31696	1.11785
			4.91781	6.02616	6.27885	5.25882	2.3437	24.7284	-2.84641	39.5742	6.36657	-0.372648	1.06583	-1.28735	-0.532237	7.65955	3.51125	8.19747	-0.808774	1.52788	1.00781
			8.31507	7.69921	9.84876	11.1002	6.95585	25.6623	0.0934668	36.2293	7.06867	-0.295681	2.67159	1.08024	1.93131	6.2318	0.722992	3.15774	-0.130038	1.38895	1.16578
			3.84384	5.10585	6.85492	6.19005	1.80968	24.7261	-4.46072	40.1448	6.51927	-0.788391	2.26282	0.742031	-0.387031	8.40381	3.70776	9.30393	-0.648685	1.59913	1.06232

## Sheet: Table 1, Table 3, Supp Table1&2
	Table 1, Table 3, Supplementary Tables 1 & 2
			SampleID	mother	drought	sex	gravida	Birth_Season1	Epi	Fib
			S1	26	0	1	6	Wet	0.243154	0.0273299
			S10	28	1	1	3	Dry	0.4738	0.0214479
			S100	88	0	2	2	Wet	0.206241	0.0329352
			S101	99	0	2	1	Dry	0.182388	0.0355333
			S102	96	1	2	2	Wet	0.193419	0.031524
			S103	91	1	2	5	Wet	0.24784	0.0363245
			S104	86	0	1	2	Wet	0.188718	0.0267018
			S105	95	1	2	3	Dry	0.172829	0.0275183
			S106	99	1	2	1	Wet	0.129878	0.0264067
			S107	95	0	2	4	Wet	0.286993	0.0193226
			S108	100	0	1	3	Wet	0.255708	0.0247646
			S109	100	1	1	1	Wet	0.278897	0.0213905
			S11	35	1	1	7	Dry	0.474622	0.00603051
			S110	90	0	1	6	Dry	0.175766	0.0316632
			S111	2000	1	2	3	Wet	0.112538	0.0187395
			S112	4000	1	1	0	Dry	0.242422	0.034863
			S113	2000	0	2	5	Wet	0.130016	0.0214944
			S114	101	1	2	2	Wet	0.210089	0.0260485
			S115	4000	0	1	1	Wet	0.0832127	0.0222188
			S116	90	1	1	5	Dry	0.114174	0.0179555
			S117	1000	1	2	1	Dry	0.139704	0.0203668
			S118	1000	0	2	2	Dry	0.384411	0.00789946
			S119	5000	0	2	4	Wet	0.386398	0.0453972
			S12	35	0	1	8	Dry	0.231507	0.0247161
			S120	92	1	2	1	Dry	0.19493	0.0218789
			S121	92	0	2	3	Wet	0.342214	0.0297277
			S122	81	1	1	0	Dry	0.14586	0.0248329
			S123	86	1	1	0	Wet	0.138886	0.0203018
			S124	55	0	1	1	Wet	0.331331	0.0282577
			S125	55	1	1	0	Dry	0.202116	0.0425035
			S126	56	0	1	5	Dry	0.289856	0.0234929
			S127	60	0	1	5	Wet	0.377144	0.016143
			S128	60	1	1	2	Dry	0.178696	0.0271567
			S129	51	0	1	2	Wet	0.250944	0.0218542
			S13	36	1	1	2	Wet	0.189183	0.0233159
			S130	54	1	2	6	Dry	0.183704	0.0396311
			S131	57	1	2	1	Dry	0.107961	0.0104481
			S132	54	0	2	7	Wet	0.146863	0.0218407
			S133	57	0	2	3	Wet	0.199294	0.0256123
			S134	53	0	2	3	Wet	0.154535	0.0232336
			S135	63	0	1	6	Wet	0.621104	0
			S136	52	1	1	4	Dry	0.0736326	0.0106405
			S137	51	1	1	1	Wet	0.082254	0.0150359
			S138	53	1	2	1	Dry	0.31434	0.0194809
			S139	62	1	2	5	Dry	0.461781	0.00953251
			S14	43	0	2	2	Wet	0.510456	0.0166308
			S140	65	0	2	4	Wet	0.2272	0.00996427
			S141	65	1	2	2	Dry	0.110884	0.0234067
			S142	66	1	2	1	Dry	0.26574	0.0269033
			S143	64	1	1	3	Wet	0.147059	0.0285883
			S144	5000	1	2	1	Wet	0.121994	0.018083
			S145	61	0	2	4	Wet	0.298156	0.0402037
			S146	101	0	2	3	Wet	0.314017	0.0226085
			S147	63	1	1	5	Wet	0.400139	0
			S148	66	0	2	3	Wet	0.183373	0.0475212
			S149	61	1	2	3	Wet	0.110946	0.0132217
			S15	38	1	1	2	Wet	0.0994367	0.020186
			S150	52	0	1	6	Wet	0.157644	0.0216518
			S151	62	0	2	6	Dry	0.446797	0.0065722
			S152	58	0	2	1	Dry	0.352855	0.0273405
			S153	66	0	2	2	Wet	0.309807	0.0207144
			S154	111	1	2	4	Wet	0.0841221	0.0177837
			S155	111	0	2	6	Wet	0.186749	0.0359177
			S156	98	1	1	3	Wet	0.265888	0.025513
			S157	98	0	1	6	Dry	0.238108	0.0271034
			S158	118	1	1	0	Wet	0.204499	0.0273824
			S159	116	0	2	8	Wet	0.257915	0.0248055
			S16	38	0	1	3	Wet	0.296135	0.0256321
			S160	112	0	1	4	Wet	0.293763	0.0212184
			S161	117	0	1	1	Wet	0.239316	0.0479103
			S162	116	1	2	7	Wet	0.321044	0.0336947
			S163	114	1	1	2	Dry	0.125819	0.0274345
			S164	112	1	1	2	Wet	0.377676	0.000479813
			S165	118	0	1	1	Dry	0.0900506	0.0191737
			S166	113	1	2	6	Wet	0.117035	0.0239745
			S168	113	0	2	7	Dry	0.278209	0.0149601
			S169	110	0	2	9	Dry	0.135375	0.0223988
			S17	36	0	1	3	Wet	0.132653	0.0232479
			S170	114	0	1	3	Dry	0.10715	0.0213356
			S171	110	1	2	6	Wet	0.167471	0.0192175
			S172	97	1	2	4	Dry	0.219586	0.0440147
			S173	115	0	2	2	Wet	0.101257	0.0190246
			S174	97	0	2	5	Wet	0.169617	0.0248321
			S175	68	1	2	0	Dry	0.173624	0.0210113
			S176	102	1	1	2	Wet	0.0853955	0.0124721
			S177	68	0	2	1	Wet	0.181274	0.0280853
			S178	98	0	1	4	Wet	0.199911	0.0275407
			S179	102	0	1	4	Wet	0.13146	0.0226558
			S18	37	1	1	4	Dry	0.204308	0.0224257
			S180	115	1	2	0	Wet	0.149351	0.0254386
			S181	3000	0	2	1	Wet	0.198024	0.0350673
			S182	117	1	1	0	Wet	0.106452	0.0182523
			S183	109	1	2	0	Dry	0.20983	0.022276
			S184	109	0	2	1	Wet	0.203497	0.0333628
			S185	82	0	2	2	Wet	0.213207	0.0263268
			S186	82	1	2	1	Dry	0.106112	0.0244545
			S187	73	1	1	10	Dry	0.223097	0.0212811
			S188	73	0	1	11	Wet	0.171926	0.0328101
			S189	106	0	1	3	Wet	0.594013	0
			S19	39	1	2	6	Wet	0.433478	0.00791014
			S190	106	1	1	1	Wet	0.363716	0.0164027
			S191	105	0	1	3	Wet	0.390549	0.0141941
			S192	105	1	1	3	Wet	0.357082	0.00802123
			S195	75	1	1	4	Dry	0.209916	0.0181847
			S196	75	0	1	5	Wet	0.31574	0.0269116
			S197	76	0	1	3	Dry	0.331831	0.0312752
			S198	76	1	1	2	Dry	0.175706	0.030272
			S199	104	0	1	2	Wet	0.213407	0.0272698
			S2	26	1	1	5	Wet	0.125576	0.0201768
			S20	39	0	2	7	Wet	0.369534	0.0243421
			S200	104	1	1	0	Wet	0.310269	0.0241318
			S201	107	0	1	5	Wet	0.197392	0.0238622
			S202	107	1	1	4	Wet	0.129798	0.0197386
			S203	103	0	2	1	Wet	0.221592	0.0265463
			S204	103	1	2	0	Wet	0.0840436	0.0124881
			S205	10	1	1	2	Dry	0.248039	0.0129769
			S206	10	0	1	3	Dry	0.209866	0.026274
			S207	108	0	1	7	Wet	0.344246	0.0220047
			S208	108	1	1	5	Dry	0.191855	0.027788
			S209	21	1	1	0	Dry	0.152742	0.0156719
			S21	41	0	2	3	Dry	0.214615	0.029977
			S210	17	0	2	4	Wet	0.369943	0.022079
			S211	70	1	1	0	Wet	0.246122	0.0199824
			S212	87	1	2	4	Wet	0.367459	0.0178896
			S213	21	0	1	1	Dry	0.25716	0.034001
			S214	23	1	1	5	Dry	0.089562	0.0192747
			S215	23	0	1	6	Wet	0.0916412	0.0204309
			S216	32	0	1	5	Dry	0.171057	0.0157231
			S217	17	1	2	2	Dry	0.295869	0.0318792
			S218	32	1	1	3	Wet	0.14686	0.0191794
			S219	17	0	2	3	Dry	0.115676	0.0207867
			S22	41	1	2	1	Wet	0.146773	0.0363247
			S220	3000	1	2	0	Wet	0.15324	0.0283962
			S23	37	0	1	6	Wet	0.108455	0.0173948
			S24	40	1	2	2	Dry	0.295063	0.0251443
			S25	45	1	2	4	Wet	0.227434	0.0245577
			S26	45	0	2	5	Wet	0.385892	0.00627748
			S27	42	1	1	2	Dry	0.120455	0.02606
			S28	42	0	1	4	Dry	0.100647	0.0200746
			S29	33	0	1	6	Wet	0.271142	0.0298818
			S3	20	1	1	5	Wet	0.225102	0.0223865
			S30	47	0	1	8	Wet	0.151562	0.0259613
			S32	40	0	2	3	Wet	0.23993	0.0280585
			S33	50	1	2	1	Wet	0.273739	0.0177763
			S34	47	1	1	7	Wet	0.138749	0.0253987
			S35	50	0	2	2	Dry	0.196168	0.0284052
			S36	44	1	2	0	Wet	0.12821	0.0324164
			S37	44	0	2	1	Wet	0.158749	0.0267959
			S38	46	1	2	0	Wet	0.249902	0.0241734
			S39	49	0	2	2	Dry	0.330218	0.0168148
			S4	20	0	1	6	Wet	0.286335	0.0160062
			S40	49	1	2	1	Wet	0.184856	0.0289277
			S41	48	0	1	1	Wet	0.205014	0.0255866
			S42	46	0	2	1	Wet	0.230736	0.0305324
			S43	34	1	2	4	Dry	0.176118	0.0370839
			S44	18	1	2	3	Dry	0.15847	0.0222635
			S45	33	1	1	5	Dry	0.165218	0.0278195
			S46	24	0	2	4	Wet	0.295154	0.0300935
			S47	48	1	1	0	Dry	0.247354	0.0305009
			S48	15	1	2	4	Dry	0.188394	0.01353
			S49	2	1	2	4	Wet	0.32533	0.0281382
			S5	24	1	2	2	Dry	0.185613	0.0283577
			S50	15	0	2	5	Dry	0.20177	0.0251787
			S51	16	1	1	0	Dry	0.151886	0.0299921
			S52	16	0	1	2	Wet	0.0845821	0.0168877
			S53	2	0	2	5	Wet	0.176018	0.0339928
			S54	9	1	2	6	Dry	0.663219	0
			S55	34	0	2	5	Dry	0.11834	0.016196
			S56	5	0	2	5	Wet	0.243285	0.0314484
			S57	5	1	2	4	Dry	0.193539	0.0278632
			S58	31	0	2	2	Wet	0.29728	0.0285534
			S59	31	1	2	0	Dry	0.245407	0.0301523
			S6	29	1	2	1	Dry	0.12629	0.0224492
			S60	30	1	2	1	Dry	0.357994	0.032838
			S61	30	0	2	4	Dry	0.45233	0.0185692
			S62	6	0	1	3	Wet	0.235914	0.024076
			S63	25	0	2	1	Wet	0.675255	0
			S64	12	1	2	3	Wet	0.177528	0.0294622
			S65	18	0	2	4	Wet	0.180745	0.0304211
			S66	29	0	2	2	Wet	0.193898	0.0238567
			S67	25	1	2	0	Wet	0.148588	0.0274387
			S68	12	0	2	4	Dry	0.124092	0.0301436
			S69	9	0	2	7	Dry	0.402736	0.0173738
			S7	22	0	2	1	Dry	0.235489	0.0255675
			S70	7	0	1	1	Wet	0.0924008	0.0206806
			S71	6	1	1	2	Dry	0.188616	0.0241416
			S72	7	1	1	0	Dry	0.201317	0.0358416
			S74	67	0	1	4	Wet	0.235055	0.0320122
			S75	59	1	1	1	Dry	0.199822	0.0278362
			S76	59	0	1	2	Dry	0.47758	0.0248903
			S77	56	1	1	4	Dry	0.140979	0.0301232
			S78	70	0	1	1	Dry	0.464786	0.0057228
			S79	58	1	2	0	Dry	0.446772	0.0102687
			S8	22	1	2	0	Dry	0.249604	0.0259465
			S81	78	0	2	2	Wet	0.230643	0.0310522
			S82	80	0	2	3	Wet	0.491938	0.0120387
			S83	67	1	1	3	Dry	0.186652	0.0261443
			S84	83	0	1	2	Dry	0.270241	0.0311912
			S85	88	1	2	1	Dry	0.211228	0.0265832
			S86	83	1	1	1	Dry	0.119093	0.0262646
			S87	91	0	2	6	Wet	0.271265	0.0270631
			S88	78	1	2	1	Dry	0.313336	0.0175562
			S89	79	1	2	4	Dry	0.175157	0.0188067
			S9	28	0	1	4	Wet	0.279436	0.032691
			S90	84	0	2	6	Wet	0.137169	0.0248659
			S91	84	1	2	5	Dry	0.131545	0.0354835
			S93	64	0	1	4	Wet	0.293527	0.0320597
			S94	87	0	2	5	Wet	0.27074	0.0272087
			S95	79	0	2	5	Wet	0.2894	0.0346494
			S96	81	0	1	1	Wet	0.230085	0.0378992
			S97	81	0	1	2	Wet	0.614752	0
			S98	80	1	2	1	Wet	0.248115	0.0298871
			S99	96	0	2	3	Wet	0.565131	0
